# Supplementary material for: Genomic, phenotypic and demographic characterization of Mycobacterium tuberculosis in Israel in 2021
Source: Front Cell Infect Microbiol. 2023 Oct 18;13:1196904. doi: 10.3389/fcimb.2023.1196904 (PMC10622789; doi:10.3389/fcimb.2023.1196904)
Supplement: Supplementary file 2 [file Table_1.xlsx]

## Sheet: Table S1
Sample source	Specimen type	% Specimen type	% Intra/Extra pulmonary
Intrapulmonary	Bronchial Wash	10.26	66.67
	Sputum	55.13
	Stomach Fluid	1.28
Extrapulmonary	Blood	1.28	16.03
	CSF	0.64
	Lymphatic gland	1.92		;
	Peritoneal fluid	0.64
	Pleural fluid	3.85
	Synovial Fluid	0.64
	Urine	5.13
	Wound	1.92
Unknown	Abscess	3.85	17.31
	Biopsy	10.26
	Unknown	3.21
