# Supplementary material for: Genomic, phenotypic and demographic characterization of Mycobacterium tuberculosis in Israel in 2021
Source: Front Cell Infect Microbiol. 2023 Oct 18;13:1196904. doi: 10.3389/fcimb.2023.1196904 (PMC10622789; doi:10.3389/fcimb.2023.1196904)
Supplement: Supplementary file 3 [file Table_2.xlsx]

## Sheet: Table S2
Drug	Confidence level	Genome Position	Type	Subst	Gene	GeneName	GeneProduct	Number of isolates
Rifampicin	1) Assoc w R	761155	SNP	Ser450Trp (tcg/tGg)	Rv0667	rpoB	DNA-directed RNA polymerase subunit beta	1
	1) Assoc w R	761095	SNP	Leu430Pro (ctg/cCg)	Rv0667	rpoB	DNA-directed RNA polymerase subunit beta	1
	1) Assoc w R	761155	SNP	Ser450Leu (tcg/tTg)	Rv0667	rpoB	DNA-directed RNA polymerase subunit beta	2
	2) Assoc w R - Interim	761108	SNP	Met434Ile (atg/atA)	Rv0667	rpoB	DNA-directed RNA polymerase subunit beta	1
Isoniazid	1) Assoc w R	1673425	SNP	-777C>T	Rv1484_upstream	inhA_upstream		1
	1) Assoc w R	1674048	SNP	Leu203Leu (ctg/ctA)	Rv1483	fabG1	3-oxoacyl-ACP reductase FabG	3
	1) Assoc w R	2155168	SNP	Ser315Thr (agc/aCc)	Rv1908c	katG	catalase-peroxidase	2
Ethambutol	1) Assoc w R	4243221	SNP	-12C>T	Rv3794_upstream	embA_upstream		1
	1) Assoc w R	4247431	SNP	Met306Ile (atg/atA)	Rv3795	embB	arabinosyltransferase B	1
	1) Assoc w R	4247429	SNP	Met306Val (atg/Gtg)	Rv3795	embB	arabinosyltransferase B	1
	1) Assoc w R	4247730	SNP	Gly406Ala (ggc/gCc)	Rv3795	embB	arabinosyltransferase B	2
Streptomycin	1) Assoc w R	1472362	SNP	517C>T	Rvnr01	rrs	rRNA	1
	1) Assoc w R	1472359	SNP	514A>C	Rvnr01	rrs	rRNA	1
	1) Assoc w R	4408101	Del	Leu35frameshift	Rv3919c	gid	rRNA small subunit methyltransferase G	1
	1) Assoc w R	781822	SNP	Lys88Arg (aag/aGg)	Rv0682	rpsL	30S ribosomal protein S12	1
	1) Assoc w R	781687	SNP	Lys43Arg (aag/aGg)	Rv0682	rpsL	30S ribosomal protein S12	1
	2) Assoc w R - Interim	781821	SNP	Lys88Gln (aag/Cag)	Rv0682	rpsL	30S ribosomal protein S12	1
	2) Assoc w R - Interim	4408088	Del	Arg39frameshift	Rv3919c	gid	rRNA small subunit methyltransferase G	2
Pyrazinamide	1) Assoc w R	2289162	SNP	Leu27Pro (ctg/cCg)	Rv2043c	pncA	pyrazinamidase/nicotinamidase PncA	1
	1) Assoc w R	2288752	SNP	Ser164Pro (tcg/Ccg)	Rv2043c	pncA	pyrazinamidase/nicotinamidase PncA	1
	1) Assoc w R	2289073	SNP	His57Asp (cac/Gac)	Rv2043c	pncA	pyrazinamidase/nicotinamidase PncA	1
	2) Assoc w R - Interim	2288920	SNP	Gly108Arg (gga/Aga)	Rv2043c	pncA	pyrazinamidase/nicotinamidase PncA	1
	2) Assoc w R - Interim: by WHO expert rull, Loss of Function mutation in pncA (not in WHO database)	2288749	Ins	Ala165frameshift	Rv2043c	pncA	pyrazinamidase/nicotinamidase PncA	1
