# Supplementary material for: Genomic, phenotypic and demographic characterization of Mycobacterium tuberculosis in Israel in 2021
Source: Front Cell Infect Microbiol. 2023 Oct 18;13:1196904. doi: 10.3389/fcimb.2023.1196904 (PMC10622789; doi:10.3389/fcimb.2023.1196904)
Supplement: Supplementary file 4 [file Table_3.xlsx]

## Sheet: Table S3
Patient	Specimen	Sex	MTBC	Age	Country of birth	Year of immigration	Israeli citizenship (yes/no)	HIV status	linege
1	Sputum	Male	M. tuberculosis	85	Ethiopia	1985	yes	negative	4.8 mainly T
2	Sputum	Male	M. tuberculosis	NA	NA	NA	NA	NA	4.1.2.1 Haarlem
3	Sputum	Male	M. tuberculosis	36	Ethiopia	2020	yes	negative	4.8 mainly T
4	Sputum	NA	M. tuberculosis	31	Israel	NA	NA	negative	4.8 mainly T
5	Biopsy	Male	M. tuberculosis	31	Eritrea	2021	no	negative	4.8 mainly T
6	Sputum	Male	M. tuberculosis	34	Eritrea	2012	no	positive	3 Delhi-CAS
7	Sputum	Male	M. tuberculosis	69	Ethiopia	2005	yes	negative	3 Delhi-CAS
8	Sputum	Female	M. tuberculosis	53	Ethiopia	1978	yes	negative	4.2.2 Euro-American
9	Sputum	Male	M. tuberculosis	19	Ethiopia	2021	yes	negative	3 Delhi-CAS
10	Peritoneal fluid	NA	M. tuberculosis	42	Eritrea	2008	no	negative	4.8 mainly T
11	Sputum	Male	M. tuberculosis	54	Russia	1993	yes	positive	2.2.1 Beijing
12	Bronchial Wash	Female	M. tuberculosis	43	Former Soviet Union	2000	no	negative	4.1.2.1 Haarlem
13	Sputum	Female	M. tuberculosis	NA	NA	NA	NA	NA	1.2.1 EAI Manila
*14A	Sputum	Female	M. tuberculosis	46	Russia	2019	no	negative	2.2.1 Beijing
*14B	Abscess	Female	M. tuberculosis	46	Russia	2019	no	negative	2.2.1 Beijing
15	Sputum	Female	M. tuberculosis	81	Israel	NA	yes	negative	NA
16	Sputum	Male	M. tuberculosis	55	Georgia	2016	no	negative	2.2.1 Beijing
17	Sputum	NA	M. tuberculosis	53	Ukraine	2011	yes	negative	אין בקובץ
18	Abscess	Male	M. tuberculosis	40	Ghana	2019	no	NA	3 Delhi-CAS
19	Sputum	Male	M. tuberculosis	17	Ukraine	2018	yes	negative	4.3.3 LAM
20	Sputum	Female	M. tuberculosis	45	Uzbekistan	1999	yes	negative	4.3.3 LAM
21	Sputum	Male	M. tuberculosis	63	Azerbaijan	2020	yes	negative	4.2.1 Ural
22	Stomach Fluid	Male	M. tuberculosis	50	Ukraine	1998	yes	negative	NA
23	Abscess	NA	M. tuberculosis	48	Nepal	2021	no	negative	1.1.2 EAI
24	Sputum	NA	M. tuberculosis	31	India	2019	no	negative	3.1.2.1 Delhi-CAS
25	Wound	Male	M. africanum	50	Nigeria	2018	no	negative	6 West-Africa 2 (M. africanum)
26	Bronchial Wash	NA	M.bovis BCG	NA	NA	NA	NA	NA	M.bovis BCG
27	Stomach Fluid	NA	M. tuberculosis	72	Israel	NA	yes	negative	4.8 mainly T
28	Sputum	Female	M. tuberculosis	44	Philippines	1977	no	negative	1.2.1 EAI Manila
29	Bronchial Wash	Female	M. tuberculosis	68	India	1996	yes	negative	4.1.1.1 X-type
30	Wound	Female	M. tuberculosis	2	Nigeria	NA	no	negative	4.3.3 LAM
31	Pleural fluid	Female	M. tuberculosis	31	Russia	2021	yes	negative	4.1 Euro-American
32	Sputum	NA	M. tuberculosis	27	Sudan	2012	no	negative	3 Delhi-CAS
33	Sputum	Male	M. tuberculosis	44	Ukraine	2001	yes	negative	4.2.1 Ural
34	Sputum	Female	M. tuberculosis	50	Philippines	2020	no	negative	2.2.1 Beijing
35	Pleural fluid	Female	M. tuberculosis	38	Russia	2017	yes	positive	2.2.1 Beijing
36	Pleural fluid	Female	M. tuberculosis	22	Israel	NA	yes	negative	4.3.3 LAM
37	Sputum	Female	M. tuberculosis	30	Ethiopia	2021	yes	negative	4.2.2 Euro-American
38	Biopsy	Female	M. tuberculosis	10	Philippines	2021	no	negative	1.2.1 EAI Manila
39	Biopsy	Male	M. tuberculosis	82	Russia	1991	yes	negative	4.2.1 Ural
40	Sputum	Male	M. tuberculosis	76	India	2014	no	negative	1.1.3 EAI
41	Sputum	Male	M. tuberculosis	91	Ethiopia	2002	yes	negative	3 Delhi-CAS
42	Sputum	Male	M. tuberculosis	53	Ukraine	2001	yes	negative	2.2.1 Beijing
43	Sputum	Female	M. tuberculosis	51	Moldova	1990	yes	negative	2.2.1 Beijing
44	Sputum	Male	M. tuberculosis	52	Kazakhstan	2009	yes	negative	2.2.1 Beijing
45	Bronchial Wash	Male	M. tuberculosis	38	India	2018	yes	negative	2.2.1 Beijing
46	Sputum	Female	M. tuberculosis	38	Eritrea	2008	no	negative	4.8 mainly T
47	Sputum	Female	M. tuberculosis	69	Ethiopia	1991	yes	negative	3 Delhi-CAS
48	Biopsy	Male	M.bovis BCG	62	Sudan	NA	yes	NA	NA
49	Sputum	NA	M. tuberculosis	NA	NA	NA	NA	NA	4.2.1 Ural
50	Abscess	NA	M. tuberculosis	31	Philippines	2015	no	negative	4.1.2.1 Haarlem
51	Sputum	Male	M. tuberculosis	46	Thailand	NA	no	negative	1.1.1 EAI
52	Urine	Male	M.bovis BCG	NA	NA	NA	NA	NA	M.bovis BCG
53	Synovial Fluid	Female	M. tuberculosis	87	Ethiopia	1989	yes	negative	3 Delhi-CAS
54	Biopsy	Female	M. tuberculosis	65	India	2015	yes	negative	4.9 H37Rv-like
55	Sputum	Female	M. tuberculosis	24	Israel	NA	yes	negative	3 Delhi-CAS
56	Sputum	Male	M. tuberculosis	38	Israel	NA	yes	negative	4.1.2 Euro-American
57	Sputum	Female	M. tuberculosis	24	Ethiopia	2021	no	negative	4.1.2.1 Haarlem
58	Sputum	Male	M. tuberculosis	46	Israel	NA	yes	negative	3 Delhi-CAS
59	Bronchial Wash	Female	M. tuberculosis	72	Georgia	1974	yes	negative	4.8 mainly T
60	Lymphatic gland	Female	M. tuberculosis	41	India	2014	no	negative	1.1.2 EAI
61	Bronchial Wash	Male	M. tuberculosis	34	Eritrea	2010	no	positive	3.1.1 Delhi-CAS
62	Sputum	NA	M. tuberculosis	31	Eritrea	2011	no	negative	3 Delhi-CAS
63	Sputum	Male	M. tuberculosis	73	Russia	2019	yes	positive	NA
64	Others	Female	M. tuberculosis	1	Philippines	NA	no	negative	NA
65	Bronchial Wash	Female	M. tuberculosis	76	Ethiopia	1991	yes	negative	NA
66	Biopsy	Male	M. tuberculosis	69	Israel	NA	yes	negative	4.1.2.1 Haarlem
67	Sputum	Female	M. tuberculosis	31	Israel	NA	yes	negative	NA
68	Sputum	Male	M. tuberculosis	26	Uzbekistan	2019	no	negative	2.2.1 Beijing
69	Sputum	Male	M. tuberculosis	40	Ukraine	2016	yes	negative	NA
70	Bronchial Wash	Female	M. tuberculosis	61	Israel	NA	yes	negative	4.2.1 Ural
71	Sputum	Male	M. tuberculosis	30	Eritrea	2021	no	negative	3 Delhi-CAS
72	Biopsy	Female	M. tuberculosis	73	Ethiopia	1991	yes	negative	3 Delhi-CAS
73	Sputum	Female	M. tuberculosis	24	Ethiopia	2005	yes	negative	2.2.1 Beijing
74	Wound	NA	M. tuberculosis	37	Nigeria	2019	no	negative	4.3.3 LAM
75	Sputum	Female	M. tuberculosis	38	Eritrea	2010	no	negative	4.1.2 Euro-American
76	Sputum	Male	M. tuberculosis	40	Nepal	2009	no	negative	2.2.1 Beijing
77	Biopsy	Female	M. tuberculosis	30	Ethiopia	1998	yes	negative	2.2.1 Beijing
78	Bronchial Wash	Male	M. tuberculosis	54	Ethiopia	2000	yes	negative	3 Delhi-CAS
79	Others	NA	M. tuberculosis	48	India	2020	no	negative	1.2.2 EAI
80	Bronchial Wash	Male	M. tuberculosis	50	Moldova	2019	no	negative	2.2.1 Beijing
81	Bronchial Wash	Male	M. tuberculosis	30	Ethiopia	2019	yes	negative	4.2.2 Euro-American
82	Biopsy	Female	M. tuberculosis	54	Philippines	2017	no	negative	1.2.1 EAI Manila
83	Sputum	Male	M. tuberculosis	35	Eritrea	2011	no	negative	3 Delhi-CAS
84	Pleural fluid	Male	M. tuberculosis	36	Russia	2017	no	positive	2.2.1 Beijing
85	Sputum	Female	M. tuberculosis	56	Ethiopia	NA	yes	negative	4.2.2 Euro-American
86	Others	Male	M. tuberculosis	36	Thailand	2013	no	positive	1.2.1 EAI Manila
87	Sputum	Female	M. tuberculosis	62	Iran	1970	yes	negative	3 Delhi-CAS
88	Sputum	Female	M. tuberculosis	44	South Africa	2018	no	positive	2.2.1 Beijing
89	Sputum	Male	M. tuberculosis	44	Sri Lanka	2021	no	negative	3.1.2 Delhi-CAS
*90A	Sputum	Male	M. tuberculosis	32	Ukraine	NA	no	negative	4.3.3 LAM
*90B	Biopsy	Male	M. tuberculosis	32	Ukraine	NA	no	negative	4.3.3 LAM
91	Sputum	Male	M. tuberculosis	30	Eritrea	2012	no	negative	3 Delhi-CAS
92	Sputum	Male	M. tuberculosis	33	Thailand	2021	NA	negative	2.2.1 Beijing
93	Sputum	Male	M. tuberculosis	42	Israel	NA	yes	negative	4.2.2.1 TUR
94	Urine	Male	M.bovis BCG	72	Russia	1959	yes	negative	M.bovis BCG
95	Sputum	Male	M. tuberculosis	26	Uzbekistan	2019	no	negative	2.2.1 Beijing
96	Biopsy	Female	M. tuberculosis	30	Ethiopia	2012	yes	negative	3 Delhi-CAS
97	Sputum	Male	M. tuberculosis	NA	NA	NA	NA	NA	אין בקובץ
98	Sputum	Male	M. tuberculosis	26	Israel	NA	yes	negative	4.8 mainly T
99	Urine	Male	M. tuberculosis	31	Eritrea	2012	no	negative	4.8 mainly T
100	Bronchial Wash	Male	M. tuberculosis	57	Israel	NA	yes	negative	4.3.2 LAM
101	Sputum	Male	M. tuberculosis	65	Ukraine	2014	yes	negative	אין בקובץ
102	Sputum	Male	M. tuberculosis	30	Sudan	2012	no	negative	3 Delhi-CAS
103	Abscess	Female	M. tuberculosis	30	Ethiopia	2004	yes	negative	3 Delhi-CAS
104	Sputum	Male	M. tuberculosis	29	Ethiopia	2019	yes	negative	4.6 Euro-American
105	Sputum	Male	M. tuberculosis	44	Azerbaijan	2021	yes	negative	4.3.3 LAM
106	Abscess	Male	M.bovis BCG	80	Romania	1948	yes	negative	M.bovis BCG
107	Sputum	Male	M. tuberculosis	62	Sudan	2007	yes	negative	3 Delhi-CAS
108	Others	Male	M. tuberculosis	33	Sudan	2019	no	negative	4.1.2.1 Haarlem
109	Sputum	Female	M. tuberculosis	38	Thailand	2021	no	negative	1.1.1 EAI
110	Urine	Female	M. tuberculosis	75	Morocco	1950	yes	negative	4.8 mainly T
111	Urine	Male	M.bovis BCG	45	Israel	NA	yes	negative	M.bovis M.bovis BCG
112	Bronchial Wash	Female	M. tuberculosis	32	Brazil	2009	yes	negative	4.3.4.2 LAM
113	Biopsy	Male	M.bovis BCG	NA	NA	NA	NA	NA	M.bovis BCG
114	Biopsy	Male	M. tuberculosis	43	Ethiopia	2012	yes	positive	4.2.2 Euro-American
115	Biopsy	Male	M. tuberculosis	NA	NA	NA	NA	NA	3.1.2 Delhi-CAS
116	Sputum	Male	M. tuberculosis	30	Eritrea	2021	no	negative	3 Delhi-CAS
117	Sputum	Female	M. tuberculosis + M. Avium	42	Israel	NA	yes	negative	4.2.2 Euro-American
118	Sputum	Male	M. tuberculosis	45	Moldova	1993	yes	negative	2.2.1 Beijing
119	Bronchial Wash	Female	M. tuberculosis	81	Russia	2018	yes	negative	4.3.3 LAM
120	Urine	Male	M. tuberculosis	31	Eritrea	2012	no	negative	NA
121	Sputum	Female	M. tuberculosis	26	Ethiopia	2006	yes	negative	3 Delhi-CAS
122	Sputum	Female	M. tuberculosis	14	Israel	NA	yes	negative	NA
123	Biopsy	Female	M. tuberculosis	70	Ethiopia	2001	yes	negative	3 Delhi-CAS
124	Lymphatic gland	Male	M. tuberculosis	49	Israel	NA	yes	positive	2.2.1 Beijing
125	Sputum	Male	M. tuberculosis	28	Ethiopia	2007	yes	negative	2.2.1 Beijing
126	Sputum	Male	M. tuberculosis	61	Ukraine	2000	yes	negative	2.2.1 Beijing
127	Urine	Female	M. tuberculosis	58	Former Soviet Union	2019	yes	negative	4.2.1 Ural
128	Others	Female	M. tuberculosis	31	Ethiopia	2018	yes	negative	4.8 mainly T
129	Sputum	Male	M. tuberculosis	34	Thailand	2020	no	negative	2.2.1 Beijing
130	Blood	Male	M. tuberculosis	NA	NA	NA	NA	NA	4.3.2 LAM
131	Sputum	NA	M. tuberculosis	30	Sudan	2014	no	negative	3 Delhi-CAS
132	Sputum	Male	M. tuberculosis	34	Moldova	2020	no	negative	4.2.1 Ural
133	Bronchial Wash	Female	M. tuberculosis	75	India	1989	yes	negative	3 Delhi-CAS
134	Sputum	Female	M. tuberculosis	31	Philippines	2019	no	negative	1.2.1 EAI Manila
135	Sputum	Male	M. tuberculosis	32	Sudan	2012	no	negative	3 Delhi-CAS
136	Sputum	Female	M. tuberculosis	31	Philippines	2019	no	negative	NA
137	Pleural fluid	NA	M. tuberculosis	33	Eritrea	2020	no	negative	3 Delhi-CAS
138	Pleural fluid	Male	M. tuberculosis	69	Ethiopia	2005	yes	negative	3 Delhi-CAS
139	CSF	Female	M. tuberculosis	41	Philippines	2020	no	negative	1.2.1 EAI Manila
140	Sputum	Male	M. tuberculosis	NA	NA	NA	NA	NA	NA
141	Sputum	Male	M. tuberculosis	30	Ethiopia	2005	yes	negative	2.2.1 Beijing
142	Biopsy	Female	M.bovis BCG	NA	NA	NA	NA	NA	M.bovis BCG
143	Urine	Male	M.bovis BCG	61	Russia	1991	no	negative	M.bovis BCG
144	Sputum	Female	M. tuberculosis	90	Ethiopia	1992	yes	negative	4.3.4 LAM
145	Sputum	Male	M. tuberculosis	25	Russia	2000	yes	negative	4.1.2 Euro-American
146	Sputum	Male	M. tuberculosis	30	Israel	NA	yes	negative	2.2.1 Beijing
147	Biopsy	Male	M. tuberculosis	92	Hungary	1946	yes	negative	4.2.1 Ural
148	Sputum	Male	M. tuberculosis	34	Moldova	2020	no	negative	NA
149	Bronchial Wash	Female	M. tuberculosis	77	Azerbaijan	1966	yes	negative	4 Euro-American
150	Sputum	Male	M. tuberculosis	46	Eritrea	2021	no	positive	4.6.2.2 Cameroon
151	Sputum	Female	M. tuberculosis	73	Ethiopia	2004	yes	negative	3 Delhi-CAS
152	Blood	Male	M. tuberculosis	42	Eritrea	2010	no	negative	4.1.2.1 Haarlem
153	Lymphatic gland	Female	M. tuberculosis	66	Ethiopia	1990	yes	negative	3 Delhi-CAS
154	Sputum	Female	M. tuberculosis	68	Colombia	1979	yes	negative	2.2.1 Beijing
	NA-not availble
	* same patient
