# Supplementary material for: Genomic, phenotypic and demographic characterization of Mycobacterium tuberculosis in Israel in 2021
Source: Front Cell Infect Microbiol. 2023 Oct 18;13:1196904. doi: 10.3389/fcimb.2023.1196904 (PMC10622789; doi:10.3389/fcimb.2023.1196904)
Supplement: Supplementary file 5 [file Table_4.xlsx]

## Sheet: Table S4
a. BACTECe MGITe 960:
Drug/ Drug concentration (µg/ml)
Isoniazid	0.1
Streptomycin	1
Ethambutol	5
Rifampicin	1
Pyrazinamide	100
b. Resistance ratio method (RRM):
Drug/ Drug concentration (µg/ml)	Borderline (B) µg/ml	Resistant = RR4 µg/ml	Highly Resistant µg/ml
Isoniazid	0.05	0.1	0.2
Streptomycin	7.5	15	30
Ethambutol	1.6	3.2	6.4
Rifampicin	8	16	32
Ciprofloxacin	1.6	3.2	6.4
Clarithromycin	6	12	24
Capreomycin	14	28	56
Cycloserine	12	24	48
Ethionamide	10	20	40
Ofloxacin	1.25	2.5	5
Clofazimine	17.5	35	70
Amikacin	7.5	15	30
Pyrazinamide	-	-	66
